# Supplementary material for: Neuroinflammation in HIV-associated depression: evidence and future perspectives
Source: Mol Psychiatry. Author manuscript; Available in PMC 2022 Dec 9. (PMC9708589; doi:10.1038/s41380-022-01619-2)
Supplement: ScanMedicine Search Results [file EMS144916-supplement-ScanMedicine_Search_Results.csv]

Country of Recruitment	Number of Registered Sites	% of Total Sites					Data from ScanMedicine Search Results
United States	1287	22.9					Search Term: "HIV + Depression"
Germany	407	7.2					Search Date: Nov 15, 2021
United Kingdom	407	7.2
Spain	225	4					Contact:
France	192	3.4					Arish Mudra Rakshasa-Loots
Italy	175	3.1					The University of Edinburgh
Australia	172	3.1					Arish.MudraRakshasa@ed.ac.uk
India	155	2.8
Netherlands	153	2.7
Czech Republic	141	2.5					https://scanmedicine.com/
Canada	132
Belgium	131
Hungary	131
Poland	129
Sweden	117
China	110
Austria	105
Bulgaria	94
Denmark	93
Russia	76
New Zealand	75
Finland	69
Japan	68
South Korea	67
Slovakia	60
Greece	45
Oman	42
South Africa	42
Taiwan	40
Portugal	39
Republic of Ireland	39
Angola	36
Estonia	33
Brazil	32
Switzerland	32
Norway	31
Puerto Rico	30
Thailand	30
Latvia	29
Israel	24
Lithuania	21
Mexico	21
Argentina	20
Croatia	17
Singapore	17
Belarus	14
Serbia	14
Hongkong	12
Turkey	12
Slovenia	11
Chile	10
Colombia	9
Malaysia	9
Georgia	8
Philippines	8
Egypt	7
Kenya	7
Moldova	7
Zimbabwe	7
Uganda	6
Iceland	5
Indonesia	5
Lebanon	5
Malawi	5
Pakistan	5
Vietnam	5
Iran	4
Saudi Arabia	4
Tanzania	4
Zambia	4
Bangladesh	3
Dominica	3
Haiti	3
Kazakhstan	3
Nepal	3
Botswana	2
Jordan	2
Paraguay	2
Peru	2
Senegal	2
Venezuela	2
Armenia	1
Burkina Faso	1
Cameroon	1
Central African Republic	1
Ghana	1
Jamaica	1
Lesotho	1
Macedonia	1
Mozambique	1
Qatar	1
Solomon Islands	1
Sudan	1
The Gambia	1
Wales	1
	5619
